# Supplementary material for: SMIntegration: A web tool for comprehensive spatial metabolomics and transcriptomics integrated analysis and visualization
Source: Gigascience. 2026 Mar 24;15:giag033. doi: 10.1093/gigascience/giag033 (PMC13159472; doi:10.1093/gigascience/giag033)
Supplement: giag033_Supplemental_Files [file giag033_supplemental_files.zip]

Archive with 20 entries (20 files):
- Figure_S1.pdf
- Figure_S10.pdf
- Figure_S11.pdf
- Figure_S12.pdf
- Figure_S13.pdf
- Figure_S14.pdf
- Figure_S15.pdf
- Figure_S16.pdf
- Figure_S17.pdf
- Figure_S2.pdf
- Figure_S3.pdf
- Figure_S4.pdf
- Figure_S5.pdf
- Figure_S6.pdf
- Figure_S7.pdf
- Figure_S8.pdf
- Figure_S9.pdf
- Supplementary_File_1.pdf
- Supplementary_File_2.pdf
- Table_S1.xlsx
