# Supplementary material for: SMIntegration: A web tool for comprehensive spatial metabolomics and transcriptomics integrated analysis and visualization
Source: Gigascience. 2026 Mar 24;15:giag033. doi: 10.1093/gigascience/giag033 (PMC13159472; doi:10.1093/gigascience/giag033)
Supplement: giag033_Supplemental_Files [file giag033_supplemental_files.zip › Table_S1.xlsx]

## Sheet: Sheet1
Dataset	Mouse Brain (Low-res)	Mouse Brain (Demo)	Mouse Brain (High-res)
Spatial Resolution/μm	100	50	20
Pixel Number	6283	14605	133504
Feature Number	10313	10560	11369
Raw data size/GB	167	180	285
Feature matrices size/MB	79.1	79.6	1192.8
Max Memory Usage/GB	10.69	18.55	88.41
Runtime/min	12	20	50
